# Supplementary material for: Scalable and High-Throughput In Vitro Vibratory Platform for Vocal Fold Tissue Engineering Applications
Source: Bioengineering (Basel). 2023 May 17;10(5):602. doi: 10.3390/bioengineering10050602 (PMC10215097; doi:10.3390/bioengineering10050602)
Supplement: Supplementary file 1 [file bioengineering-10-00602-s001.zip]

Archive with 1 entries (1 files):
- bioengineering-2360607-supplementary.pdf
